# Supplementary material for: Reactive Jumps Preserve Skeletal Muscle Structure, Phenotype, and Myofiber Oxidative Capacity in Bed Rest
Source: Front Physiol. 2020 Jan 15;10:1527. doi: 10.3389/fphys.2019.01527 (PMC6974579; doi:10.3389/fphys.2019.01527)
Supplement: TABLE S1 — Raw data CSA SOL/VL, percent Myotype SOL/VL. Two-way repeated measures analysis of covariance (RANCOVA) adjusted for pre time point and campaign, with Bonferroni correction for multiple comparisons. Within group comparisons between time points (pre/post/R + 10) were analyzed by One-way Repeated Measures Analysis of Variance (RANOVA). Bonferroni correction for multiple comparisons was applied where necessary. P-value∗ = one way RANOVA test within subjects effects (Greenhouse-Geisser), p-value group = test between subject effects, p-value group∗time = test within subjects effects (Greenhouse-Geisser), p-value post hoc = if p-values for group and group∗time were significant post hoc analysis was performed including Bonferroni correction for multiple comparisons. [file Table_1.xlsx]

## Sheet: combined supp. table 1
SOL													VL
CSA	JUMP			CTR			mean difference (95% CI)	95% confidence interval		P-value between group			JUMP			CTR			mean difference (95% CI)	95% confidence interval		P-value between group
			N			N		lower bound	upper bound	Group	Group * time	post-hocb			N			N		lower bound	upper bound	Group	Group * time	post-hoc
fast	mean	sd		mean	sd								mean	sd		mean	sd
pre	6658.63	2128.58	12	7626.07	1922.25	10							5039.05	1195.04	12	5714.44	2224.33	9
post	7365.33	2423.23	12	5103.26	1272.26	10	-2828.12	-4351.13	-1305.12	0.02	0.035	0.001f	5301.32	1569.27	12	4573.32	1843.11	9	-1095.77	-2650.36	458.819	0.37	0.256	n.d.
recovery	6602.97	1997.15	12	6189.79	2311.11	10	-339.126	-2263.11	1584.85			0.715	5232.46	1018.64	12	5330.01	2379.95	9	-77.8	-1781.77	1626.12
p-value* within group	0.339			0.064									0.799			0.324
slow	mean	sd		mean	sd								mean	sd		mean	sd
pre	5693.49	1294.94	12	6204.75	1305.99	10							4414.02	742.054	12	5038.94	1251.85	9
post	5149.03	961.797	12	4294.55	949.625	10	-1114.6	-1736.9	-492.383	0.023	0.671	n.d.	4586.76	1270.09	12	4346.69	1289.83	9	-643.83	-1819.91	532.254	0.22	0.998	n.d.
recovery	5493.31	1838.48	12	4879.19	1221.54	10	-835.1	-2211.3	540.909				4594.12	1347.42	12	4388.41	1511.94	9	-645.4	-2040.98	750.142
p-value* within group	0.342			0.005c									0.711			0.348
hybrid	mean	sd		mean	sd								mean	sd		mean	sd
pre	5735.94	1752.94	11	5054.59	1823.36	6							3776.03	951.809	8	4709.16	644.852	4
post	5394.96	1733.81	11	4330.7	786.286	6	-990.5	-2773.89	792.701	0.486	0.162	n.d.	4566.94	1281.77	8	4797.75	712.528	4	541.61	-1869.95	2953.17	0.53	0.928	n.d.
recovery	5032.5	1239.79	11	4938.56	861.442	6	104.688	-1202.43	1411.81				4775.55	1308.59	8	5408.83	2235.8	4	682.798	-2514.05	3879.65
p-value* within group	0.386			0.506									0.386			0.504
% Myotype	JUMP			CTR			mean difference (95% CI)	95% confidence interval		P-value between group			JUMP			CTR			mean difference (95% CI)	95% confidence interval		P-value between group
			N			N		lower bound	upper bound	Group	Group * time	post-hoc			N			N		lower bound	upper bound	Group	Group * time	post-hoc
fast	mean	sd		mean	sd								mean	sd		mean	sd
pre	26.8289	14.1634	12	23.0551	6.81735	10							67.7635	11.0778	12	63.657	8.6345	9
post	29.945	18.8842	12	26.0657	12.603	10	-0.719	-10.315	8.876	0.959	0.732	n.d.	68.9593	6.35726	12	52.9881	15.797	9	-12.8	-21.4	-4.214	0.012	0.158	n.d.
recovery	30.5401	14.0204	12	30.0436	14.67	10	1.153	-10.054	12.36				68.1795	7.2254	12	59.3825	10.3146	9	-7.2	-15.598	1.129
p-value* within group	0.527			0.369									0.832			0.037c
slow	mean	sd		mean	sd								mean	sd		mean	sd
pre	70.1268	13.9715	12	75.6173	8.02431	10							28.6571	9.86668	12	35.7946	8.9441	9
post	60.6542	16.4582	12	61.3005	11.8435	10	-2.1	-13.5	9.1	0.358	0.291	n.d.	27.9452	5.50104	12	36.0845	17.7609	9	4.3	-7.7	16.4	0.858	0.358	n.d.
recovery	60.0722	16.9857	12	53.1572	15.0742	10	-8.6	-24.3	6.9				28.5267	6.77742	12	26.039	13.8119	9	-2.9	-13.6	7.6
p-value* within group	0.079			0.001cd									0.82			0.298
hybrid	mean	sd		mean	sd								mean	sd		mean	sd
pre	3.3211	3.76282	11	2.2126	2.78669	6							5.2018	4.42789	8	1.2339	1.29286	4
post	9.3934	7.96919	11	14.4228	6.83061	6	4.5	-4.5	13.7	0.144	0.646	n.d.	3.7481	2.6026	8	13.0093	12.81	4	6.9	-7.5	21.4	0.587	0.593	n.d.
recovery	10.1226	9.21938	11	16.0829	8.95125	6	6.7	-2.6	16.1				4.8521	4.81916	8	4.2645	3.4985	4	3.4	-2.5	9.4
p-value* within group	0.07			0.016d									0.777			0.455
b	Adjustment for multiple comparisons: Bonferroni
c	significance from post vs baseline
f	baseline (pre) adjusted pairwise post-hoc comparison between JUMP vs CTRL at post timepoint
d	significance from recovery to baseline
